# Supplementary material for: Pro-active monitoring and social interventions at community level mitigate the impact of coronavirus (COVID-19) epidemic on older adults’ mortality in Italy: A retrospective cohort analysis
Source: PLoS One. 2022 Jan 21;17(1):e0261523. doi: 10.1371/journal.pone.0261523 (PMC8782360; doi:10.1371/journal.pone.0261523)
Supplement: S1 Table — (XLSX) [file pone.0261523.s001.xlsx]

## Sheet: Foglio1
Supplementary Table 1: Death Rate Standardization (indirect procedure)
			General Population (N)				General population deaths (N)						General Population Death rate					LLE Population (N)				LLE Expected deaths						LLE>80 Observed deaths (N)			SMR
City	Week	Week Number	Gen Pop M_80-90	Gen Pop M>90	Gen Pop F_80-90	Gen Pop F>90	M	F	M_80-90	M>90	F_80-90	F>90	>80 d	M_80-90	M>90	F_80-90	F>90	LLE M_80-90	LLE M>90	LLE F_80-90	LLE F>90	Expected Deaths M_80-90	Expected Deaths M>90	Expected Deaths F_80-90	Expected Deaths_ F>90	Total By city	Total by city and week	Total By week	Total by city	Total by city and week	By city from March 3rd to April 26th (Value & CL95%)	Cumulative (Rome, Genoa And Novara) from March 3rd to April 26th (Value & CL95%)	Cumulative (Value & CL95%)
Genova	05-gen	1	17845	3132	29535	8587	38	56	27	11	28	28	1.58587	1.52422	3.54267	0.955338	3.28831	131	27	226	72	0.199673	0.0956522	0.215906	0.236759	21.68	7.79	1	17	8			0.88 0.78-1.03
Genova	12-gen	2	17845	3132	29535	8587	46	66	30	16	28	38	1.90986	1.69358	5.15298	0.955338	4.46271	131	27	226	72	0.221858	0.13913	0.215906	0.321315			0
Genova	19-gen	3	17845	3132	29535	8587	38	72	25	13	31	41	1.84165	1.41131	4.1868	1.0577	4.81503	131	27	226	72	0.184882	0.113043	0.239039	0.346682			2
Genova	26-gen	4	17845	3132	29535	8587	41	65	31	10	31	34	1.80755	1.75003	3.22061	1.0577	3.99295	131	27	226	72	0.229254	0.0869565	0.239039	0.287493			0
Genova	02-feb	5	17845	3132	29535	8587	52	67	34	18	31	36	2.01218	1.91939	5.7971	1.0577	4.22783	131	27	226	72	0.25144	0.156522	0.239039	0.304404			1
Genova	09-feb	6	17845	3132	29535	8587	51	60	33	18	24	36	1.87576	1.86293	5.7971	0.818861	4.22783	131	27	226	72	0.244044	0.156522	0.185063	0.304404			1
Genova	16-feb	7	17845	3132	29535	8587	46	70	31	15	34	36	1.94397	1.75003	4.83092	1.16005	4.22783	131	27	226	72	0.229254	0.130435	0.262172	0.304404			2
Genova	23-feb	8	17845	3132	29535	8587	61	57	43	18	26	31	2.01218	2.42746	5.7971	0.8871	3.64063	131	27	226	72	0.317997	0.156522	0.200484	0.262126			0
Genova	01-mar	9	17845	3132	29535	8587	30	59	19	11	26	33	1.50061	1.0726	3.54267	0.8871	3.87551	131	27	226	72	0.14051	0.0956522	0.200484	0.279037			1
Genova	08-mar	10	17845	3132	29535	8587	49	69	32	17	22	47	2.01218	1.80648	5.47504	0.750623	5.51967	131	27	226	72	0.236649	0.147826	0.169641	0.397416		12.77	0		8	0.66; 0.31-1.27	0.78; 0.61-0.98
Genova	15-mar	11	17845	3132	29535	8587	75	93	52	23	43	50	2.86479	2.93553	7.40741	1.46713	5.87199	131	27	226	72	0.384555	0.2	0.331571	0.422783			0
Genova	22-mar	12	17845	3132	29535	8587	104	129	68	36	73	56	3.95614	3.83877	11.5942	2.4907	6.57663	131	27	226	72	0.502879	0.313043	0.562899	0.473517			1
Genova	29-mar	13	17845	3132	29535	8587	98	122	67	31	68	54	3.71741	3.78232	9.9839	2.32011	6.34175	131	27	226	72	0.495484	0.269565	0.524344	0.456606			2
Genova	05-apr	14	17845	3132	29535	8587	110	163	82	28	65	98	4.63823	4.62911	9.01771	2.21775	11.5091	131	27	226	72	0.606413	0.243478	0.501211	0.828655			1
Genova	12-apr	15	17845	3132	29535	8587	87	149	71	16	83	66	4.0073	4.00813	5.15298	2.83189	7.75103	131	27	226	72	0.525065	0.13913	0.640008	0.558074			1
Genova	19-apr	16	17845	3132	29535	8587	70	112	42	28	54	58	3.06942	2.37101	9.01771	1.84244	6.81151	131	27	226	72	0.310602	0.243478	0.416391	0.490429			2
Genova	26-apr	17	17845	3132	29535	8587	57	116	41	16	50	66	2.933	2.31455	5.15298	1.70596	7.75103	131	27	226	72	0.303207	0.13913	0.385547	0.558074			1
Genova	03-mag	18	17845	3132	29535	8587	54	87	40	14	50	37	2.38733	2.2581	4.50886	1.70596	4.34527	131	27	226	72	0.295811	0.121739	0.385547	0.31286		1.12	1		1
Novara	05-gen	1	2557	421	4358	1154	6	8	3	3	3	5	1.71233	1.30548	7.95756	0.776398	4.74834	259	44	494	101	0.33812	0.350133	0.38354	0.479582	47.59	15.58	1	33	17
Novara	12-gen	2	2557	421	4358	1154	4	9	4	0	4	5	1.71233	1.74064	0	1.0352	4.74834	259	44	494	101	0.450827	0	0.511387	0.479582			0
Novara	19-gen	3	2557	421	4358	1154	7	10	5	2	6	4	2.10748	2.17581	5.30504	1.5528	3.79867	259	44	494	101	0.563534	0.233422	0.767081	0.383666			1
Novara	26-gen	4	2557	421	4358	1154	5	14	3	2	8	6	1.97576	1.30548	5.30504	2.07039	5.69801	259	44	494	101	0.33812	0.233422	1.02277	0.575499			4
Novara	02-feb	5	2557	421	4358	1154	3	8	1	2	3	5	1.31718	0.435161	5.30504	0.776398	4.74834	259	44	494	101	0.112707	0.233422	0.38354	0.479582			1
Novara	09-feb	6	2557	421	4358	1154	8	8	4	4	3	5	1.84405	1.74064	10.6101	0.776398	4.74834	259	44	494	101	0.450827	0.466844	0.38354	0.479582			2
Novara	16-feb	7	2557	421	4358	1154	8	12	4	4	5	7	2.2392	1.74064	10.6101	1.294	6.64767	259	44	494	101	0.450827	0.466844	0.639234	0.671415			3
Novara	23-feb	8	2557	421	4358	1154	7	12	3	4	7	5	2.10748	1.30548	10.6101	1.81159	4.74834	259	44	494	101	0.33812	0.466844	0.894928	0.479582			3
Novara	01-mar	9	2557	421	4358	1154	3	7	2	1	2	5	1.05374	0.870322	2.65252	0.517598	4.74834	259	44	494	101	0.225413	0.116711	0.255694	0.479582			2
Novara	08-mar	10	2557	421	4358	1154	11	13	7	4	7	6	2.63435	3.04613	10.6101	1.81159	5.69801	259	44	494	101	0.788947	0.466844	0.894928	0.575499		25.95	4		15	0.60; 0.35-0.97	0.78; 0.61-0.98
Novara	15-mar	11	2557	421	4358	1154	9	8	7	2	3	5	1.97576	3.04613	5.30504	0.776398	4.74834	259	44	494	101	0.788947	0.233422	0.38354	0.479582			2
Novara	22-mar	12	2557	421	4358	1154	19	18	17	2	9	9	4.34668	7.39774	5.30504	2.32919	8.54701	259	44	494	101	1.91601	0.233422	1.15062	0.863248			4
Novara	29-mar	13	2557	421	4358	1154	20	17	9	11	12	5	4.61012	3.91645	29.1777	3.10559	4.74834	259	44	494	101	1.01436	1.28382	1.53416	0.479582			2
Novara	05-apr	14	2557	421	4358	1154	10	17	9	1	13	4	3.42466	3.91645	2.65252	3.36439	3.79867	259	44	494	101	1.01436	0.116711	1.66201	0.383666			1
Novara	12-apr	15	2557	421	4358	1154	12	21	6	6	11	10	4.21496	2.61097	15.9151	2.84679	9.49668	259	44	494	101	0.67624	0.700265	1.40631	0.959164			1
Novara	19-apr	16	2557	421	4358	1154	9	20	5	4	12	8	3.81981	2.17581	10.6101	3.10559	7.59734	259	44	494	101	0.563534	0.466844	1.53416	0.767331			0
Novara	26-apr	17	2557	421	4358	1154	10	14	6	4	4	10	3.0295	2.61097	10.6101	1.0352	9.49668	259	44	494	101	0.67624	0.466844	0.511387	0.959164			1
Novara	03-mag	18	2557	421	4358	1154	22	32	6	16	14	18	6.98103	2.61097	42.4403	3.62319	17.094	259	44	494	101	0.67624	1.86737	1.78986	1.7265		6.06	1		1
Roma	05-gen	1	67033	10552	107945	27076	135	152	85	50	72	80	1.3476	1.29122	4.84215	0.679842	2.95479	1204	226	2038	619	1.55463	1.09433	1.38552	1.82901	110.57	55.93	6	117	61
Roma	12-gen	2	67033	10552	107945	27076	150	184	103	47	135	49	1.5682	1.56466	4.55162	1.2747	1.80983	1204	226	2038	619	1.88385	1.02867	2.59785	1.12028			7
Roma	19-gen	3	67033	10552	107945	27076	176	153	119	57	127	26	1.55382	1.80771	5.52005	1.19917	0.960324	1204	226	2038	619	2.17649	1.24753	2.4439	0.594441			5
Roma	26-gen	4	67033	10552	107945	27076	172	161	106	66	119	42	1.57779	1.61023	6.39163	1.12363	1.55128	1204	226	2038	619	1.93872	1.44451	2.28995	0.960243			4
Roma	02-feb	5	67033	10552	107945	27076	170	175	123	47	133	42	1.59218	1.86848	4.55162	1.25582	1.5513	1204	226	2038	619	2.24965	1.02867	2.55936	0.960252			13
Roma	09-feb	6	67033	10552	107945	27076	159	149	96	63	110	39	1.44831	1.45832	6.1011	1.03865	1.44047	1204	226	2038	619	1.75582	1.37885	2.11676	0.891649			6
Roma	16-feb	7	67033	10552	107945	27076	143	171	96	47	126	45	1.50106	1.45832	4.55162	1.18972	1.66208	1204	226	2038	619	1.75582	1.02867	2.42466	1.02883			1
Roma	23-feb	8	67033	10552	107945	27076	136	136	87	49	88	48	1.26607	1.32161	4.7453	0.830918	1.77287	1204	226	2038	619	1.59121	1.07244	1.69341	1.09741			8
Roma	01-mar	9	67033	10552	107945	27076	141	146	87	54	111	35	1.32362	1.32161	5.22952	1.04809	1.29272	1204	226	2038	619	1.59121	1.18187	2.13601	0.800194			11
Roma	08-mar	10	67033	10552	107945	27076	141	154	97	44	120	34	1.39076	1.47351	4.26109	1.13307	1.25579	1204	226	2038	619	1.77411	0.963006	2.3092	0.777336		49.18	5		46	0.94; 0.69-1.24	0.78; 0.61-0.98
Roma	15-mar	11	67033	10552	107945	27076	153	153	106	47	119	34	1.43872	1.61023	4.55162	1.12363	1.2558	1204	226	2038	619	1.93872	1.02867	2.28995	0.77734			6
Roma	22-mar	12	67033	10552	107945	27076	181	172	124	57	129	43	1.67371	1.88367	5.52005	1.21805	1.58823	1204	226	2038	619	2.26794	1.24753	2.48239	0.983116			4
Roma	29-mar	13	67033	10552	107945	27076	172	145	125	47	127	18	1.49627	1.89886	4.55162	1.19917	0.664842	1204	226	2038	619	2.28623	1.02867	2.4439	0.411537			5
Roma	05-apr	14	67033	10552	107945	27076	185	162	119	66	132	30	1.62096	1.80771	6.39163	1.24638	1.10807	1204	226	2038	619	2.17649	1.44451	2.54012	0.685893			9
Roma	12-apr	15	67033	10552	107945	27076	147	171	100	47	125	46	1.48668	1.51909	4.55162	1.18028	1.69902	1204	226	2038	619	1.82898	1.02867	2.40541	1.05169			8
Roma	19-apr	16	67033	10552	107945	27076	134	139	88	46	108	31	1.29485	1.3368	4.45477	1.01976	1.14498	1204	226	2038	619	1.6095	1.00678	2.07828	0.708744			3
Roma	26-apr	17	67033	10552	107945	27076	141	146	102	39	125	21	1.3476	1.54947	3.77687	1.18028	0.775639	1204	226	2038	619	1.86556	0.853574	2.40541	0.480121			6
Roma	03-mag	18	67033	10552	107945	27076	133	143	91	42	107	36	1.27566	1.38237	4.0674	1.01032	1.32966	1204	226	2038	619	1.66437	0.919233	2.05903	0.823059		5.46	10		10
	05-gen
	12-gen
	19-gen
	26-gen
	02-feb
	09-feb
	16-feb
	23-feb
	01-mar
	08-mar
	15-mar
	22-mar
	29-mar
	05-apr
	12-apr
	19-apr
	26-apr
	03-mag
	05-gen
	12-gen
	19-gen
	26-gen
	02-feb
	09-feb
	16-feb
	23-feb
	01-mar
	08-mar
	15-mar
	22-mar
	29-mar
	05-apr
	12-apr
	19-apr
	26-apr
	03-mag
